# Supplementary material for: Gut Microbiota-Derived Metabolite and Heart Failure with Reduced Ejection Fraction (HFrEF): Elevated Trimethylamine N-Oxide (TMAO) as a Potential Biomarker
Source: Int J Mol Sci. 2026 Jan 9;27(2):703. doi: 10.3390/ijms27020703 (PMC12840905; doi:10.3390/ijms27020703)
Supplement: Supplementary file 1 [file ijms-27-00703-s001.zip]

Archive with 1 entries (1 files):
- ijms-3980200-supplementary.pdf
